# Supplementary material for: The impact of physical activity on subjective well-being: The mediating role of exercise identity and the moderating role of health consciousness
Source: PLoS One. 2025 Apr 23;20(4):e0313799. doi: 10.1371/journal.pone.0313799 (PMC12017510; doi:10.1371/journal.pone.0313799)
Supplement: S1 Data — (XLSX) [file pone.0313799.s001.xlsx]

## Sheet: Sheet1
Gender	Education Level	Age	Physical Exercise	Health Consciousness	Exercise Identity	Subjective Well-Being
2	3	1	1	3.2	1.33	3.75
1	3	2	1	2	2	4.25
2	3	2	1	4	2.78	5.5
2	3	1	1	3	2.89	3.5
1	3	1	1	3.6	2.44	4
2	3	2	1	4.8	3.22	3
1	3	2	1	2.6	2.22	3.75
2	3	1	1	4.6	3.11	5.25
2	3	2	1	4.6	2.67	7
2	3	2	1	4	2.56	4
1	3	2	1	3	3	4
2	3	2	1	4.6	2.33	4
1	3	2	1	4	4	4
1	3	2	1	4.6	2.33	4.25
1	3	2	1	4.6	2	5.5
2	4	2	1	5.4	1.67	3.5
1	1	2	1	4	1.78	5.5
2	3	2	1	2.2	1.67	4
2	3	2	1	7	2.33	4
2	3	2	1	2.4	1.33	4
1	3	2	1	5.8	1	4.25
2	3	2	1	4.6	3	4
1	3	2	1	4	4	4
1	1	2	1	6	5	4.25
1	3	2	1	4.8	3.44	4.25
2	3	2	1	5	1.33	6.25
1	1	2	1	4.4	3.89	4.75
1	3	1	2	3.8	3.11	5
1	3	2	2	4	4.22	4
1	3	1	2	6	3.44	5.75
1	3	2	2	4	4	5
2	3	2	2	6.2	1	4.5
1	3	2	2	6.2	2.67	5.5
2	3	2	2	4.8	2.22	4.75
2	3	2	2	4	1.56	2.5
1	3	2	2	3.4	3.44	3.75
2	3	2	2	5.4	4.44	5.5
1	3	2	2	5	7	4
1	3	2	3	4.2	3.22	4
1	5	2	3	3	3	3.5
2	3	2	3	3.8	2.44	3.5
2	3	1	3	5.6	1.78	4.5
2	3	2	3	5	5	4
1	3	1	3	4	3.56	4
2	3	2	3	5.2	3.33	4
1	3	1	3	5.8	6.11	7
1	1	2	3	7	1.56	6.75
1	3	2	3	5	4	5.5
2	3	2	3	4.4	3.11	3.25
1	3	2	3	4.2	4	4
2	3	2	3	5.8	4.22	4.5
1	3	2	4	4.4	2.44	4.75
1	3	2	4	3.8	3.11	4
1	3	2	4	5	4.56	6.25
2	3	2	4	4	3.56	3.75
1	1	2	4	5	4.44	5
2	3	2	4	4	2.78	4
2	3	2	4	6.2	3.89	6.75
1	3	2	4	4.8	2.56	4
2	3	2	4	4	3.33	4.5
2	3	2	4	4.2	3.11	4
1	3	1	4	5	4.11	5.5
1	1	2	4	4	4.22	4
2	3	2	4	5.2	3.89	5
1	3	2	4	4	4	4
1	3	1	4	3.8	4	3.75
1	3	2	4	4.8	3.33	4
1	3	1	4	4	4.33	4
2	3	2	4	2	2.22	2
2	3	2	4	5	5	4.75
2	3	1	5	4.2	2.67	4
2	3	1	5	5.4	2.67	4.75
1	3	2	6	6	4.22	6
1	3	2	6	5.2	3.11	5.5
1	3	2	6	4.8	4.56	5.25
1	3	2	6	5.4	4.56	5
1	3	3	6	7	7	6.75
2	3	2	6	5.4	3.67	5
1	1	2	6	6.2	4.22	4
1	4	2	6	6.2	3.11	3.5
1	3	1	6	6.4	3.22	5.5
1	4	2	6	3.6	4.44	4
2	3	2	6	4.2	3.56	5.5
2	3	2	6	4.4	3.44	4.25
1	3	2	6	5.4	4.22	5.75
2	3	2	6	7	2.44	5.5
1	3	2	6	4	4	6
1	3	1	6	4	4	4
2	3	2	6	6.4	2	5.75
1	1	2	6	6.8	3.89	4.5
1	3	2	6	4	5	6.75
2	3	2	6	4	3.67	4
2	3	2	6	6.6	2.89	2.75
1	3	2	6	4.6	3.11	4.75
2	3	2	6	6.8	3.11	4.25
2	3	2	6	5.4	4.56	5.75
1	3	2	6	4	3.89	4
1	3	2	6	4	4	4
2	3	2	6	4	4	4
2	3	1	6	4.8	3.33	3.75
2	3	2	6	5	4.22	5.5
2	3	2	6	4.4	3.33	4.25
2	1	1	6	5	5.56	3.75
1	3	2	6	4	2.56	4.25
2	3	1	6	4.4	2.33	4.5
2	3	2	6	5.8	3.22	5.25
2	3	2	6	5.4	3.56	5.75
2	3	2	8	5.8	4.78	5
2	3	2	8	5.8	3.44	5.25
2	3	2	8	4	3.67	4
2	3	2	8	6.2	4	6.25
1	3	2	8	3.2	2.11	7
2	3	2	8	5.6	4.78	3.25
1	3	2	8	5.4	5	6
1	3	2	8	4	2.78	4
2	3	2	8	7	3.22	3.5
2	3	2	8	4	3.89	4
1	3	2	8	4	4	5.5
1	3	2	8	6.8	4	5.25
2	3	2	8	4	4.22	4
1	3	2	8	5.4	3.33	2.5
1	4	2	8	4	5.56	4
2	4	2	8	7	3.89	5.75
1	3	2	8	4.2	3.33	4.25
1	3	2	8	4	3	4
1	3	2	8	5.2	5	4.5
1	3	2	8	5	4.89	4.75
1	3	2	9	4	3.33	4.75
2	3	2	9	4.8	2.89	4.75
2	3	2	9	5.6	3.67	3.5
2	3	2	9	6.2	3.11	6.25
2	3	2	9	4	3.11	4.75
2	3	2	9	6.6	5.11	7
2	3	2	9	4	4	4.25
2	3	2	9	5.8	4.67	4.5
1	3	1	9	4.2	3.33	6.75
2	3	2	9	6	4.11	5.5
2	3	2	9	5.6	4.33	4.25
2	3	2	9	4	4	4.5
1	3	2	9	5	4.56	6.5
2	3	2	9	4	4	4
1	3	2	9	4	4	4
2	2	3	9	4	4	4.5
2	3	1	9	4	3.56	5.25
1	3	2	9	7	6.44	6
2	3	1	10	3.8	2.89	3.75
1	3	2	10	5	3.33	5.25
2	3	2	10	6.2	4.11	4
2	3	2	10	7	4.11	4.5
1	4	2	10	6	3.89	3.75
1	3	2	10	2.8	1.89	3.5
2	3	2	12	4.6	3.78	3.25
2	3	2	12	3	2.67	4.5
1	3	1	12	3	3	4
1	4	2	12	6.2	3.33	5.25
2	4	2	12	7	5.89	4.75
1	4	2	12	5	3	7
2	3	2	12	6.8	3	3.75
1	3	2	12	6.6	3.56	5
1	3	1	12	5.8	4.67	4.5
1	3	2	12	6.4	3.78	4.25
1	3	2	12	4.6	3.67	4.5
1	4	2	12	5.4	4.56	6
1	3	2	12	5	4	3.75
2	3	2	12	5	5	6.75
2	3	2	12	4	4.11	4
1	3	2	12	4	3.78	4
2	3	2	12	5.2	3.78	4.5
1	3	2	12	6.2	4	5
1	3	2	12	5.6	2.67	5.5
1	3	2	12	5.8	4.11	4.25
2	3	2	12	4.4	3.44	4
2	3	2	12	3.8	4.11	4
1	3	1	12	4	4	4
1	3	2	12	4	4	4
1	3	2	12	7	4.56	3.25
2	3	2	12	4	4.11	4
2	3	1	12	5.8	4.78	6
2	3	1	12	5.2	4.67	6
2	3	1	12	5.4	4.67	6
1	3	2	12	5	3.11	4.5
2	3	2	12	4	4	4
2	3	1	12	6.4	3.44	5.25
2	3	2	12	5.2	2.67	2.75
2	3	2	12	4	4	4
2	3	2	12	5	5	6
1	3	2	12	7	7	7
1	3	2	12	4	3.89	3.5
1	4	2	12	6	4.89	2.75
2	4	2	12	7	5.89	3.25
1	3	2	12	4	4	4
2	3	2	12	5.8	3.44	3
1	3	2	12	3.4	4.11	5
2	3	2	12	5.8	4.44	6
2	3	2	12	4	4	4
1	3	2	12	4.2	4.22	4
2	3	2	12	4	4	4
1	3	1	12	4	4	4.25
2	3	2	12	5.6	3.89	2.5
2	3	2	12	5.6	4.33	6.25
1	3	2	12	5.8	3.89	5.5
1	3	2	12	6.6	3.89	5
1	3	2	12	4	3.78	4.25
2	3	2	12	5.2	3.33	5
1	3	2	12	7	3.89	4.75
1	3	2	12	5.2	3	3.75
1	3	2	12	4.4	4.22	4
1	3	2	12	6.4	4.67	5
2	3	2	12	6.8	3.44	7
1	3	2	12	4.4	2.78	5.5
1	3	2	12	4.6	4.11	4.75
1	3	2	15	6	5.56	5
1	3	1	15	6.2	5.33	5
1	3	2	15	4	3.89	4
1	3	2	15	5	4.78	5.5
1	3	2	15	4	3.33	4
2	3	2	16	3	3	3.5
1	3	2	16	4.8	2.56	4.5
2	3	2	16	5	4.33	5.5
1	3	2	16	6.4	4.44	4.25
2	3	2	16	5.8	4.33	4
2	3	2	16	4.8	3.67	3.75
1	3	2	16	3.8	3.22	3.5
1	3	2	16	5.6	5.33	5.25
1	3	2	16	7	4.44	5.5
1	3	2	16	6.2	5.33	5
1	4	2	18	3	3.22	6
2	3	2	18	5.2	5.11	5.25
1	3	2	18	7	7	4.75
2	3	2	18	4.8	3	5.5
1	3	2	18	6	4	6.75
2	3	1	18	5.2	3.33	5
2	3	2	18	4.6	3.78	5.75
2	3	2	18	4	2.67	6
2	3	2	18	6.4	5.33	5.25
2	3	2	18	5.2	3.78	5.25
2	3	2	18	4.8	3.33	5.5
2	3	2	18	5.2	2.56	3.75
2	3	2	18	4.2	2.78	4
2	3	2	18	5	3.89	4.25
2	3	2	18	4.8	2.56	5.75
2	3	2	18	4.6	3.56	3.5
1	3	2	18	6.4	3.33	4
1	3	1	18	6.8	4	4.25
2	3	2	18	5	4.11	4.5
1	3	2	18	4	5.33	4
1	3	1	18	4	4.11	4
2	4	2	18	5	2.78	5.75
2	2	2	18	4	3.33	4.75
2	3	1	18	4.8	1.56	4.25
1	3	2	18	5.8	4.56	5.25
2	3	1	18	4.4	3.78	5
2	3	2	18	6.8	5.44	4.25
2	3	2	18	5.8	5	4.25
2	3	2	18	4	3.33	4
2	3	2	18	7	7	7
2	3	2	18	6.8	4.44	5
1	3	2	18	5	3.11	5.75
1	3	2	18	4	4	4
2	3	2	18	7	7	7
1	3	2	18	6.6	5.22	4.75
2	4	2	18	6.4	4.22	4.5
2	3	2	18	4.8	4.44	4.75
1	3	2	18	5.4	5.56	5
2	3	2	18	7	5.44	4.5
1	3	2	18	6	5	5.25
1	3	2	20	4.4	2.22	4
2	3	2	20	6.8	5.11	4.75
1	3	2	20	4	3.89	4.25
1	3	2	20	6.2	3.33	7
1	1	1	20	5.8	6.11	4.75
1	3	2	24	4.6	3	4.5
1	3	2	24	6	5.44	5.25
1	3	2	24	5.8	4.22	6.25
2	3	2	24	5	4.44	5.5
2	3	2	24	4.8	4.33	4.75
2	2	2	24	6.4	4.33	5.75
2	4	2	24	3.4	3.89	5.5
2	3	2	24	5.4	2.89	4.5
2	3	2	24	5	4.22	4
2	3	2	24	5.2	2.56	5
1	3	2	24	7	6	6.25
1	3	2	24	3.8	4.11	4
2	3	2	24	5.4	3.11	3.5
1	3	2	24	4.8	3.67	5
2	3	2	24	5.2	2.44	2.5
1	3	2	24	4.8	3.67	4.5
1	4	2	24	6.8	5.78	5.75
1	3	2	24	6	4.33	5
2	3	1	24	5.6	4.56	4.25
1	3	2	24	6.8	4.33	5
2	3	2	24	7	6.78	2.5
2	3	2	24	5	3.44	5.25
2	4	2	24	5.4	4.11	4.25
1	3	2	24	6	4.11	5.5
1	3	2	24	5.2	2.89	6.5
2	3	2	24	5.2	3.22	5.25
2	3	2	24	5	4.44	5
2	3	2	24	6	4.89	5
1	4	2	24	7	7	4.25
2	3	2	24	5.6	3.89	5.5
2	3	2	24	4	4	5.5
2	1	1	24	5	4.22	4.5
1	3	2	24	4.6	4.67	4.5
2	3	2	25	4	4.11	4.5
1	3	2	27	4.4	4	4.25
1	3	2	27	5	5	5.25
2	3	2	27	5	5	5.25
1	3	2	27	5.4	6	5.75
1	3	2	27	5	4.11	3.25
1	3	2	27	3.2	4	4
2	3	2	27	6.2	3.33	5.75
2	3	2	27	6.4	5.22	6
2	3	2	27	7	5.33	4
1	3	2	27	4	3.89	4
1	3	2	27	5.4	3.44	5.5
1	3	2	27	7	6.22	3.25
1	3	2	27	6.2	6.33	4
1	3	2	27	6.6	5.89	5.5
1	3	1	27	5	4.89	4.5
1	3	2	30	6	6.44	4.5
1	3	2	30	5	5	5.25
2	3	1	30	7	6.44	5
2	3	2	30	5.6	4.22	4.75
2	3	2	30	6.2	4.33	6.25
1	3	2	30	4.4	4	4
1	3	2	30	7	5	6.25
1	3	2	30	4	4	4
2	3	1	32	4.8	2.89	4.5
1	1	1	32	6.6	4.89	3.5
1	3	2	32	5.4	4	3
1	3	2	32	4	4.67	5.75
2	3	2	32	6.8	5	4
1	3	2	32	5	3.78	3.5
1	3	2	32	6	5.44	5.75
1	3	2	32	7	6.89	6.25
1	3	1	32	6	5.56	4
1	1	1	32	4	4	4.5
2	3	2	32	5.8	5.22	5
2	3	2	32	6.2	5.56	4.5
1	3	2	32	5.6	6.33	6
2	3	2	32	7	4.78	2.75
1	3	2	32	5	4.33	5
1	3	2	36	5.2	4.33	5.25
2	3	1	36	4.2	4.67	3
1	3	2	36	5	4.56	5.25
1	3	2	36	5.8	3.44	4
1	3	2	36	5	4.89	6
1	3	2	36	6	5.22	4.5
1	3	2	36	4	3.89	4.75
1	3	2	36	5	5.56	5
1	3	1	36	7	4.67	6.5
1	3	2	36	5	4.89	4
1	3	2	36	5.8	4.44	6.25
2	3	2	36	4.6	2.89	5
2	3	2	36	7	6	5.25
1	3	2	36	6.2	5.22	4.5
2	3	2	36	6.2	5.22	5
1	3	2	36	4.8	3.67	4.75
2	3	2	36	4	4.89	3.5
2	3	2	36	4.6	4.33	4
1	3	2	36	5	4.44	6
2	4	2	36	6.8	7	6
2	4	2	36	6.8	7	5.75
1	3	2	36	4	4	4
2	2	2	36	7	6.44	4.5
1	3	2	36	6.6	5.89	7
1	3	2	36	7	6.44	5.75
1	3	2	36	7	7	5.5
1	3	2	36	7	7	7
1	3	2	36	5.6	5.67	6
1	3	2	36	4	4	4.25
1	3	2	36	4	4	4
1	3	2	36	4	4.56	4.25
1	3	2	36	4	4.22	4
1	3	2	36	7	6.33	2.5
1	4	3	36	6.8	3.89	5
2	3	1	36	4.6	4.33	4.75
1	3	2	36	5.8	4	4
1	3	2	36	5.8	6.33	4
1	3	2	40	5	4.33	4
2	3	2	40	4.8	4.89	4.5
1	3	2	40	5	4.44	4
2	3	1	40	5.2	4.89	5
1	3	1	40	6.2	4.78	5.5
1	3	2	40	4.4	3.89	4
2	2	2	40	4	3.56	4
1	3	2	40	5.8	3.67	4
1	3	2	40	5.6	4.56	6
2	3	1	40	4	4	4
1	3	2	40	6.4	5.44	4
2	1	2	40	5.2	4.56	4
1	3	2	40	5.6	4.78	4.25
1	3	2	40	6.8	6.11	4.75
1	3	2	45	6.4	4.44	5.25
1	3	2	45	6	5.44	5
2	3	2	45	4	4	4.5
2	3	2	45	5	4.78	3
1	3	2	45	7	6.56	5.5
2	3	2	45	5.4	4.44	5.25
2	3	2	45	5.6	5.67	3.5
2	3	2	45	7	7	5.5
1	3	2	45	7	6.89	5.5
1	3	2	45	4.6	5.33	4.25
1	3	1	48	5.4	4.89	4.5
1	3	2	48	4	3.89	6
1	3	2	48	7	4.33	6
1	3	2	48	6	5.56	6
1	3	2	48	5.8	5.67	5.25
1	3	2	48	5.8	5.78	5.25
1	3	2	48	4.4	3.89	3.75
2	3	2	48	5.8	5.33	4.75
2	3	2	48	6.2	5.22	6
2	3	2	48	4.6	3.78	3.25
1	3	2	48	4	4	4
1	3	2	48	5.8	4.89	4.75
1	3	1	48	6	6	6
1	3	2	48	4	4	4
1	3	2	48	4	3.67	4
1	3	2	48	7	6.67	5.5
1	3	2	48	5.2	4.22	5.75
1	4	2	48	4	4.11	5
1	3	2	48	6.6	6.33	5.5
1	3	2	48	4.6	4.33	4
1	2	2	48	6.8	6.44	6
1	3	2	48	7	4.78	4.25
2	3	2	48	6.6	4.89	5.25
1	3	2	48	5.6	5.67	4.75
1	3	2	48	5	4.78	4.5
1	3	2	48	7	3.11	7
1	3	2	48	4.6	4	4
1	3	2	50	6.4	5.89	6.25
1	3	2	50	6.4	7	5.5
2	3	2	60	7	4.56	6
1	3	2	60	6	4.44	6.75
1	3	2	60	3	3.11	3.5
1	3	1	60	7	5.78	7
2	3	2	60	4.6	3.89	4.75
1	4	2	60	5.6	5.67	6.5
1	3	2	60	6	3.89	5
1	3	2	60	3.6	3.56	4
2	3	2	60	5.6	4.89	5
1	4	2	60	7	5.78	5.5
2	3	2	60	6.2	5.44	5.5
1	3	2	60	5.6	6	5.75
1	3	2	60	5.6	6	5.25
2	3	2	60	4	4.11	4
2	3	2	60	6	5.78	4.25
2	3	2	60	7	5.78	5.5
1	3	2	60	6.6	5.78	6.5
1	4	3	60	6.4	6.11	5.25
2	3	2	60	5.6	6	4.25
1	3	2	60	6	6.22	4.25
1	3	2	60	5.4	6	5.5
1	4	2	60	7	6.56	5.5
2	3	2	60	7	6.33	5.5
2	3	2	60	5.6	3.11	4.75
1	3	2	60	5.6	3.56	4.25
1	3	1	60	5.4	5.56	4.5
1	3	2	60	4	5	4
2	3	2	60	5	4.89	4.25
1	3	2	60	7	7	5.5
1	3	2	60	4.2	3.33	4.5
2	3	1	60	4	4	4
2	3	1	60	4.8	4.11	4.25
1	3	2	60	4	4.44	4.25
1	3	2	60	5.2	4.22	5
1	3	2	60	7	6.67	7
2	3	2	60	6	5.78	7
1	3	2	60	7	7	2.75
1	3	2	60	5.6	6.67	6
1	4	2	60	6.4	5.33	5.25
1	4	2	60	7	7	5.5
1	3	2	60	6.8	7	5.5
1	3	2	60	4.2	4.33	4.25
1	3	2	60	4	7	4
1	3	2	60	6	6.67	4.5
1	3	2	60	6	6.67	6
1	4	2	60	7	5.11	2.75
1	3	2	60	6.6	5.33	4.25
1	3	2	60	5.6	5.22	4.75
1	3	2	60	6	5	4.25
1	3	2	64	6.8	4.89	4
1	3	2	64	6.6	6.11	5
2	3	2	64	6.2	6.56	4.75
1	3	2	64	6	5.78	7
1	3	2	64	5.2	4.67	4.75
1	3	2	64	6.4	6.22	5.25
2	4	2	64	7	6	6
2	4	2	64	6.2	6.33	4.75
1	3	1	64	7	7	7
1	3	2	64	6.4	6.67	5.5
1	4	3	64	6.6	5.56	5.5
1	3	2	64	5	4.67	3.5
2	3	2	64	5.2	5.56	5.25
1	3	2	64	4.6	3.89	4.25
1	3	2	64	6	5.33	5
1	3	2	75	7	4.56	4.75
1	1	1	75	6.6	6.22	4
2	1	1	75	6.6	6.22	6.75
2	3	2	75	7	5.56	5.5
1	3	2	75	5	6.44	4.75
1	1	1	75	7	7	1.75
1	1	1	75	4	6.33	4.5
1	1	2	75	7	7	6.5
2	1	2	75	5.8	4.78	4
2	3	1	75	4	4	4
2	3	2	75	4	4	4
1	1	1	75	7	7	2.75
2	4	2	75	4	4.67	2.5
1	3	2	80	5.6	5.78	7
1	3	2	80	7	7	7
1	3	2	80	5.6	3.67	4.75
1	1	1	80	5	5.56	5
1	3	2	80	6.2	6.11	4.75
1	3	1	80	4	4.44	4.5
1	3	2	80	5	5.44	4.5
1	3	2	80	6.6	5.89	5
1	1	1	80	7	6.67	6.5
1	4	2	80	6	6	6.25
1	3	2	80	4.8	4.89	4.25
1	3	2	80	4	4.78	4
2	3	2	80	5.8	5.78	5.25
1	3	2	80	7	5.11	5.25
2	3	2	80	6	6.44	5
1	3	2	80	6.4	5.56	6.25
1	1	1	80	6.6	5	5.5
2	3	2	80	5.8	4.44	4.75
1	4	3	80	6	5.89	5
1	3	1	80	5.8	6.44	6.5
1	3	2	80	7	6.67	1
1	3	2	80	7	6.33	7
1	3	2	80	6.2	6.11	5
1	3	2	80	7	6.33	4.75
1	3	2	80	7	6.33	7
2	1	1	80	6.4	6.67	6
1	3	2	80	7	6.44	5.5
1	3	2	80	7	7	5.75
1	3	2	80	7	7	6.75
1	3	2	80	6	5.89	5.25
1	3	2	80	5	4.56	4
1	3	2	80	6	5.89	5.25
1	3	2	80	6	5.44	5.25
2	2	2	80	4	4.11	2.75
1	3	2	80	4	4.44	7
1	3	2	100	7	6.67	4.5
2	3	2	100	6.4	3.67	6.25
1	1	1	100	4.2	6.33	4.25
1	3	2	100	6	6.78	5.75
2	1	1	100	7	6.78	4.5
1	3	2	100	4	4	4.25
1	4	2	100	7	5.78	6.5
2	4	2	100	6	3.78	5.5
1	3	2	100	7	6.78	7
1	3	2	100	7	7	7
1	3	2	100	6	5.11	4.5
1	3	2	100	7	7	7
1	4	2	100	7	7	7
1	1	1	100	7	7	6.25
1	3	2	100	4	4	4.25
1	1	1	100	7	7	5.5
1	3	2	100	7	6.67	7
2	3	2	100	5.6	5	4.75
2	3	2	100	6.2	4.11	3.75
2	3	2	100	6.2	4.89	6.5
1	1	2	100	7	7	6.5
2	3	2	125	6.8	5.67	4
1	3	2	125	4	3.89	3.5
1	1	1	125	5.4	5.11	5
1	1	1	125	7	5.11	4.75
1	1	1	125	5.4	5.67	5
1	1	1	125	4	4.33	6.5
1	3	2	125	6.8	6.67	5.5
1	3	1	125	4	4.11	4
1	3	2	125	5.8	5.89	7
1	1	1	125	4	4	4
1	1	1	125	7	7	5.5
1	1	1	125	6.8	7	6
1	1	1	125	7	7	3
1	1	1	125	7	7	7
1	3	2	125	7	7	6.75
2	3	2	125	7	5.89	5.5
2	3	2	125	7	5.67	5.5
2	1	2	125	7	5.89	5.75
